# Supplementary material for: Schwann Cell Autocrine and Paracrine Regulatory Mechanisms, Mediated by Allopregnanolone and BDNF, Modulate PKCε in Peripheral Sensory Neurons
Source: Cells. 2020 Aug 11;9(8):1874. doi: 10.3390/cells9081874 (PMC7465687; doi:10.3390/cells9081874)
Supplement: Supplementary file 1 [file cells-09-01874-s001.zip]

Archive with 3 entries (3 files):
- SupplementaryFigures/FIGURE S1.tiff
- SupplementaryFigures/FIGURE S2.tif
- SupplementaryFigures/FIGURE S3.tif
